# Supplementary material for: Investigation of positive mental health levels among faculty of health sciences students at a rural university in South Africa
Source: PLOS Glob Public Health. 2024 Jul 29;4(7):e0002855. doi: 10.1371/journal.pgph.0002855 (PMC11285916; doi:10.1371/journal.pgph.0002855)
Supplement: S1 Table — (XLSX) [file pgph.0002855.s003.xlsx]

## Sheet: Sheet1
Socio-demographic and health-related characteristics		Number of students (n=354)	Percentage (%)
Gender	Male	142	40.1
	Female	212	59.9
Race	Black	351	99.2
	White	3	0.8
Age (in years)	18-19	96	27.2
	20-21	131	37
	22-23	84	23.7
	>23	43	12.1
Degree	Pharmacy	61	17.2
	Optometry	40	11.3
	Human Nutrition & Dietetics	49	13.8
	Medicine	92	26.1
	Medical Sciences	52	14.7
	Nursing	60	16.9
Bursary	Yes	278	78.5
	No	76	21.5
Religious affiliation	Christian	245	69.2
	Other	109	30.8
Household income (ZAR per month)	0- 5000	103	29.1
	5001- 10000	79	22.3
	10001- 20000	73	21.5
	> 20000	96	27.1
Family residence	Rural	275	77.7
	Urban	79	22.3
Current living status	In university residence	246	74.5
	Private residence	82	23.2
	Living with parents	8	2.3
Relationship status	Single	255	72
	In a relationship/Married	99	28
History of psychiatric illness	Yes	14	4
	No	340	96
Have you taken any psychiatric medicines before?	Yes	13	3.7
	No	341	96.3
