# Supplementary material for: Investigation of positive mental health levels among faculty of health sciences students at a rural university in South Africa
Source: PLOS Glob Public Health. 2024 Jul 29;4(7):e0002855. doi: 10.1371/journal.pgph.0002855 (PMC11285916; doi:10.1371/journal.pgph.0002855)
Supplement: S2 Table — (XLSX) [file pgph.0002855.s004.xlsx]

## Sheet: Sheet1
Socio-demographic and health-related characteristics		Total PMH		General coping		Emotional support		Spirituality		Interpersonal skills		Personal growth and autonomy		Global affect
		Mean (±SD)	P	Mean (±SD)	P	Mean (±SD)	P	Mean (±SD)	P	Mean (±SD)	p	Mean (±SD)	p	Mean (±SD)	p
Gender	Male	4.50 (0.68)	0.037*	4.29 (0.91)	<0.001*	4.36 (1.12)	0.251	4.73 (1.03)	0.008*]	4.33 (0.87)	0.145	4.78 (0.96)	0.003*	4.55 (1.06)	<0.001
	Female	4.35 (0.61)		3.88 (1.03)		4.51 (1.25)		5.01 (0.95)		4.20 (0.83)		4.50 (0.82)		4.10 (1.15)
Race	Black	4.41 (0.64)	0.132	4.04 (1.00)	0.494	4.44 (1.19)	0.039*	4.90 (0.99)	0.775	4.25 (0.85)	0.184	4.61 (0.89)	0.122	4.28 (1.14)	0.894
	White	4.97 (0.40)		4.43 (0.29)		5.87 (0.15)		4.73 (1.48)		4.90 (0.95)		5.40 (0.66)		4.37 (0.51)
	Yes	4.42 (0.65)	0.566	4.05 (1.00)	0.688	4.47 (1.23)	0.574	4.91 (0.98)	0.615	4.26 (0.87)	0.89	4.62 (0.88)	0.793	4.30 (1.13)	0.543
Bursary
	No	4.38 (0.60)		4.00 (0.99)		4.38 (1.07)		4.85 (1.05)		4.24 (0.79)		4.59 (0.92)		4.21 (1.16)
Relationship status	Single	4.39 (0.67)	0.379	4.04 (1.05)	0.951	4.34 (1.26)	0.005*	4.92 (0.96)	0.398	4.27 (0.89)	0.617	4.59 (0.91)	0.414	4.23 (1.14)	0.209
	In a relationship	4.46 (0.56)		4.03 (0.85)		4.74 (0.96)		4.83 (1.07)		4.22 (0.74)		4.67 (0.82)		4.40 (1.10)
	/Married
Age (in years)	18-19	4.28 (0.65)	0.043*	3.90 (1.02)	0.158	4.32 (1.25)	0.163	4.87 (0.96)	0.975	4.27 (0.81)	0.989	4.41 (0.91)	0.022*	3.91 (1.28)	<0.001*
	20-21	4.44 (0.66)		4.08 (1.04)		4.38 (1.27)		4.92 (1.04)		4.24 (0.98)		4.68 (0.87)		4.43 (1.02)
	22-23	4.41 (0.54)		4.00 (0.93)		4.56 (1.02)		4.88 (0.95)		4.24 (0.71)		4.60 (0.85)		4.29 (1.05)
	>23	4.60 (0.71)		4.30 (0.95)		4.74 (1.13)		4.93 (1.04)		4.28 (0.78)		4.87 (0.90)		4.63 (1.07)
Degree	Pharmacy	4.28 (0.64)	0.016*	3.97 (1.03)	0.864	4.19 (1.24)	0.115	4.92 (0.77)	0.043*	4.17 (0.76)	0.025*	4.40 (0.85)	0.002*	4.06 (1.02)	0.24
	Optometry	4.24 (0.72)		3.94 (1.12)		4.40 (1.13)		4.77 (0.97)		4.03 (0.82)		4.26 (1.08)		4.21 (1.14)
	Nursing	4.43 (0.62)		4.17 (1.04)		4.60 (1.23)		4.61 (1.17)		4.20 (0.80)		4.72 (0.79)		4.24 (1.20)
	HND	4.59 (0.63)		4.01(1.02)		4.46 (1.16)		5.22 (0.81)		4.57 (1.17)		4.81 (0.87)		4.51 (1.23)
	Medicine	4.53 (0.57)		4.08 (0.95)		4.68 (1.16)		4.97 (0.95)		4.34 (0.69)		4.80 (0.83)		4.43 (1.14)
	Medical science	4.31 (0.67)		4.01 (0.92)		4.24 (1.19)		4.87 (1.18)		4.12 (0.85)		4.49 (0.86)		4.16 (1.03)
Household income (in ZAR)	0- 5000	4.34 (0.68)	0.472	3.92 (1.04)	0.349	4.30 (1.23)	0.137	4.90 (0.95)	0.985	4.30 (1.02)	0.484	4.56 (0.97)	0.794	4.13 (1.23)	0.287
	5001-10000	4.48 (0.62)		4.16 (0.88)		4.71 (1.12)		4.91 (1.02)		4.27 (0.70)		4.66 (0.87)		4.23 (1.21)
	10001- 20000	4.46 (0.61)		4.12 (0.98)		4.43 (1.26)		4.93 (1.00)		4.31 (0.84)		4.67 (0.78)		4.34 (1.05)
	> 20000	4.39 (0.64)		4.00 (1.05)		4.42 (1.14)		4.87 (1.04)		4.14 (0.76)		4.58 (0.90)		4.43 (1.01)
Family residence	Rural	4.41 (0.66)	0.997	4.03 (1.01)	0.612	4.43 (1.22)	0.439	4.92 (0.96)	0.372	4.28 (0.87)	0.317	4.62 (0.89)	0.859	4.27 (1.14)	0.7
	Urban	4.41 (0.59)		4.09 (0.97)		4.54 (1.08)		4.81 (1.10)		4.17 (0.75)		4.60 (0.89)		4.32 (1.11)
Religious affiliation	Christianity	4.43 (0.64)	0.364	4.04 (0.99)	0.898	4.46 (1.19)	0.823	4.99 (0.94)	0.009*	4.28 (087)	0.315	4.61 (0.87)	0.958	4.27 (1.15)	0.812
	None	4.37 (0.65)		4.03 (1.03)		4.43 (1.21)		4.69 (1.07)		4.18 (0.79)		4.62 (0.92)		4.30 (1.11)
Current living status	In university residence	4.40 (0.64)	0.905	4.04 (1.01)	0.823	4.47 (1.20)	0.811	4.87 (1.00)	0.633	4.17 (0.79)	0.008*	4.62 (0.91)	0.65	4.33 (1.13)	0.18
	Private residence	4.44 (0.66)		4.06 (1.00)		4.38 (1.23)		4.98 (0.95)		4.50 (0.99)		4.55 (0.85)		4.16 (1.12)
	Living with parents	4.40 (0.64)		3.83 (0.68)		4.56 (0.77)		5.04 (1.10)		4.31 (0.90)		4.81 (0.75)		3.73 (1.30)
History of psychiatric illness	Yes	4.08 (0.70)	0.054	3.77 (0.86)	0.321	3.89 (1.27)	0.08	4.97 (1.11)	0.789	4.26 (0.77)	0.965	3.87 (1.15)	0.002*	3.80 (1.15)	0.12
	No	4.43 (0.64)		4.05 (1.00)		4.47 (1.19)		4.89 (0.99)		4.25 (0.85)		4.64 (0.87)		4.30 (1.13)
Have you taken psychiatric medicine before?	Yes	4.16 (0.66)	0.128	3.71 (0.84)	0.205	4.10 (1.34)	0.26	4.71 (1.19)	0.466	4.23 (0.71)	0.918	4.18 (1.11)	0.062	4.12 (0.96)	0.595
	No	4.42 (0.64)		4.05 (1.00)		4.47 (1.19)		4.90 (0.98)		4.25 (0.85)		4.63 (0.87)		4.29 (1.14)
